# Supplementary material for: Estimating Y-Str Mutation Rates and Tmrca Through Deep-Rooting Italian Pedigrees
Source: Sci Rep. 2019 Jun 21;9:9032. doi: 10.1038/s41598-019-45398-3 (PMC6588691; doi:10.1038/s41598-019-45398-3)
Supplement: Supplementary file 2 — Supplementary Tables S1-S4 [file 41598_2019_45398_MOESM2_ESM.xlsx]

## Sheet: Table S1
HAPLOGROUP	ABS. FREQ.	REL. FREQ.
E-V13	5	3.7037
E-M34	1	0.740741
G2a-U1	2	1.48148
G2a-U8	9	6.66667
I1-M253	5	3.7037
I1-P109	1	0.740741
J1-P58	4	2.96296
J2a-M410	3	2.22222
J2b-M241	12	8.88889
LT-P326	1	0.740741
T-L131	10	7.40741
R1a-M198	6	4.44444
R1b-M269	4	2.96296
R1b-M412	6	4.44444
R1b-Z381	1	0.740741
R1b-L48	2	1.48148
R1b-P312	4	2.96296
R1b-Z195	2	1.48148
R1b-U152	33	24.4444
R1b-L2	24	17.7778

## Sheet: Table S2
				Mutations					Total
Y-STR	Panel		Meioses	1-step	2-step	3-step	4-step		Single-step	Multi-step
DYS19	Yf/PP/YfP/L	SC	718	1					1	1
DYS389I	Yf/PP/YfP/L	SC	718	2					2	2
DYS389II-I	Yf/PP/YfP/L	SC	718	1					1	1
DYS390	Yf/PP/YfP/L	SC	718	2					2	2
DYS391	Yf/PP/YfP/L	SC	718	1					1	1
DYS392	Yf/PP/YfP/L	SC	718				1		1	4
DYS393	Yf/PP/YfP/L	SC	718	1					1	1
DYS385 (a-b)	Yf/PP/YfP/L	MC	718	6					6	6
DYS437	Yf/PP/YfP/L	SC	718	3					3	3
DYS438	Yf/PP/YfP/L	SC	718						0	0
DYS439	Yf/PP/YfP/L	SC	718	6					6	6
DYS448	Yf/PP/YfP/L	SC	718	2					2	2
DYS456	Yf/PP/YfP/L	SC	718	2					2	2
DYS458	Yf/PP/YfP/L	SC	718	5	1				6	7
DYS635	Yf/PP/YfP/L	SC	718	1					1	1
GATA H4.1	Yf/PP/YfP/L	SC	718	2					2	2
DYS481	PP/YfP/L	SC	718	3					3	3
DYS533	PP/YfP/L	SC	718	3					3	3
DYS570	PP/YfP/RM/L	SC	718	5					5	5
DYS576	PP/YfP/RM/L	SC	718	7	1				8	9
DYS549	PP/L	SC	718	7					7	7
DYS643	PP/L	SC	718						0	0
DYS460	YfP/L	SC	718	1					1	1
DYS518	YfP/RM/L	SC	718	12					12	12
DYS627	YfP/RM/L	SC	718	7	1				8	9
DYF387S1	YfP/RM/L	MC	718	8					8	8
DYS449	YfP/RM/L	SC	718	8					8	8
DYS459 (a-b)	L	MC	718						0	0
DYS724 (a-b)	L	MC	718	23	1		1		25	29
DYS607	L	SC	718						0	0
DYS455	L	SC	718						0	0
DYS426	L	SC	718	1					1	1
DYS454	L	SC	718						0	0
DYS447	L	SC	718	3					3	3
DYS442	L	SC	718	2					2	2
DYS464 (a-b-c-d)	L	MC	718	13	2	2			17	23
YCAII (a-b)	L	MC	718						0	0
DYS388	L	SC	718						0	0
DYF399S1	RM	MC	701	39	2				41	43
DYS526A	RM	SC	718	1					1	1
DYS626	RM	SC	718	5	1				6	7
DYS526B	RM	SC	718	2					2	2
DYS612	RM	SC	718	9	1	1			11	14
DYS547	RM	SC	718	7	1				8	9
DYF404S1	RM	MC	718	8	2				10	12
DYF403S1a	RM	MC	704	19					19	19
DYF403S1b	RM	SC	718	1	1				2	3
Panel
Yfiler (Yf)			11488	35	1		1		37	41
PowerPlex (PP)			15796	60	2		1		63	68
YfilerPlus (YfP)			17950	89	3		1		93	99
Leuven (L)			27284	138	6	2	2		148	164
Rapidly Mutating (RM)			10739	138	10	1			149	161
All			33715	229	14	3	2		248	274

## Sheet: Table S3
		7-10 meioses				11-19 meioses				>=20 meioses
Panel		Val	CI (95%)			Val	CI (95%)			Val	CI (95%)
Yfiler	Single	4	2.5	5.67		3.24675	2.25	4.33		3.07847	2.22	4.01
PowerPlex		4.60085	3.23	6.09		3.83033	2.84	4.89		3.68596	2.76	4.67
YfilerPlus		5.34	3.93	6.87		5.36	4.27	6.52		5.55	4.53	6.62
Leuven		5.5339	4.29	6.86		5.13748	4.19	6.14		5.77765	4.8	6.8
RM		13.3333	10.49	16.36		13.7978	11.58	16.11		11.9129	10.08	13.82
All data		7.65196	6.36	9.01		7.41883	6.43	8.45		7.33313	6.38	8.32
Yfiler	Multi	4	2.5	5.67		3.51732	2.44	4.69		3.6512	2.72	4.65
PowerPlex		4.60085	3.23	6.09		4.11406	3.12	5.18		4.17742	3.19	5.22
YfilerPlus		5.34	3.93	6.87		5.73	4.63	6.89		6.01	4.94	7.13
Leuven		5.5339	4.29	6.86		5.66074	4.66	6.71		6.42997	5.4	7.5
RM		14.4	11.38	17.6		15.4381	13.12	17.85		12.2948	10.46	14.2
All data		8.02222	6.66	9.44		8.33701	7.27	9.44		7.94707	6.96	8.97

## Sheet: Table S4
		RM_SMM						RM_IAM
Pair	Obs_TMRCA	Mean	Median	D-Mode	CI2.5%	CI97.5%		Mean	Median	D-Mode	CI2.5%	CI97.5%
1	4.5	10.9564	9.67151	8.74736	2.68203	26.7783		7.85304	6.99976	4.49096	1.63428	18.9149
2	3.5	11.0273	9.71814	6.80563	2.72281	26.9049		7.84776	7.00272	6.33981	1.62943	18.7994
3	3.5	2.37414	1.6035	0.255098	0.0490132	9.09993		2.47843	1.7679	0.291579	0.0650056	8.97047
4	3.5	400.512	369.407	309.025	179.599	799.248		495.052	466.27	224.042	115.442	965.676
5	4	7.7855	6.72143	4.87305	1.47641	20.4699		7.78848	6.95137	4.77414	1.64519	18.797
6	4.5	4.97753	4.04329	2.68877	0.576641	14.7702		5.04801	4.24231	2.57338	0.615668	13.9831
7	3.5	11.0418	9.78634	7.26471	2.6929	26.9006		7.78856	6.9796	5.39896	1.61036	18.7313
8	6.5	7.77366	6.72808	5.90134	1.45785	20.3823		7.82156	6.93864	6.2011	1.61231	18.8963
9	5.5	2.43535	1.66195	0.237048	0.0513454	9.18236		2.39641	1.65045	0.252998	0.0653025	8.86372
10	5	2.36761	1.55604	0.312999	0.0658308	9.10275		2.4302	1.69681	0.232721	0.0734949	9.01079
11	8	7.82625	6.7218	5.27014	1.49704	20.4002		7.83652	6.99536	5.6479	1.61777	18.9406
12	8.5	21.2404	18.6214	14.2904	6.46537	51.3268		8.408	7.47859	5.59083	1.74084	20.2946
13	5	685.671	683.297	660.041	382.648	976.126		119.189	111.586	99.1456	54.9579	227.527
14	4	7.80791	6.71943	4.29144	1.47341	20.5005		7.84785	6.95664	5.41307	1.58606	18.9396
15	6	7.82564	6.74978	5.03483	1.4836	20.5034		7.79652	6.92693	4.62803	1.61258	18.8876
16	3.5	7.90629	6.80739	5.80548	1.51135	20.4662		7.80417	6.94261	4.88026	1.59738	18.8271
17	9	14.4609	12.9322	10.0956	4.21027	33.8543		10.8168	9.88229	8.45105	2.94692	23.7865
18	3.5	4.94069	3.98475	2.28943	0.548481	14.7301		5.06445	4.24353	2.48172	0.608274	14.0294
19	8	610.169	594.426	559.115	321.396	956.028		494.222	465.272	230.085	115.033	965.581
20	9	22.3885	20.113	17.07	7.6847	50.255		17.8033	16.792	16.5383	6.53092	34.8007
21	3.5	22.992	20.5473	16.0085	7.80095	52.7635		14.2139	13.2294	9.89117	4.61111	29.2089
22	10	596.04	578.075	507.552	307.722	951.644		119.208	111.571	102.423	54.9073	227.699
23	8	7.78761	6.68938	4.76554	1.48668	20.4525		7.81244	6.9808	5.25659	1.61941	18.9574
24	10.5	28.4045	25.2548	22.4415	9.92919	65.2563		14.1706	13.225	11.7016	4.56157	29.1975
25	4	14.378	12.8925	9.77325	4.15461	33.3528		14.2262	13.276	12.3004	4.58394	29.0742
26	7	12.0212	10.4712	9.18132	2.97132	29.8433		8.47594	7.55787	6.85999	1.74636	20.2674
27	11.5	26.8897	24.2158	20.3688	9.73236	59.8659		21.7968	20.6713	16.4905	8.70217	41.2201
28A	3.5	2.38829	1.57261	0.2821	0.0631912	9.1754		2.37871	1.62924	0.24826	0.0568395	8.90398
28B	9	10.8843	9.57631	8.22388	2.69144	26.4905		10.8727	10.0028	9.80951	2.94568	23.9217
29	7.5	18.2459	16.3475	13.4276	5.82528	41.7911		14.2443	13.3481	12.1025	4.58765	29.1778
30	8.5	7.85124	6.80114	5.01786	1.50203	20.5166		7.81567	6.97537	5.77995	1.60393	18.9384
31	10.5	14.7058	13.0939	9.51949	4.2123	34.7229		7.82566	6.97182	4.7809	1.6047	18.8962
32	7	10.9491	9.58944	8.40688	2.65949	26.7647		10.8958	10.0135	8.55231	2.93544	23.8141
33	4	10.8914	9.56636	7.15638	2.6962	26.5485		10.8568	9.93429	7.69292	2.98001	23.8827
34	3.5	18.6252	16.5782	14.66	5.89279	43.1366		10.872	9.95855	8.51002	2.91807	23.844
35	4.5	4.99733	4.09077	2.26347	0.555923	14.7683		5.01429	4.22346	2.39647	0.60607	14.0458
36A	8.5	18.1947	16.3076	12.7612	5.8068	41.7114		14.1681	13.2366	10.4483	4.51618	29.1679
36B	4	10.8801	9.54492	7.35468	2.68621	26.5912		10.8473	9.98561	8.47829	2.97746	23.7963
37	10	14.3306	12.8383	11.1887	4.14544	33.2363		14.2219	13.2995	12.0652	4.57693	29.183
38A	7.5	14.5187	12.9808	10.3658	4.17397	33.953		10.8375	9.88672	9.54762	2.92932	23.8495
38B	14.5	138.517	124.54	107.116	59.8239	299.616		83.9932	80.1731	77.9134	41.3639	148.07
39	7	22.42	20.1468	15.3885	7.73173	50.2512		17.8521	16.8681	15.0282	6.46795	34.9037
40	15.5	26.2609	23.7587	20.0964	9.65667	57.4112		26.3932	25.1836	23.2609	11.273	48.3476
41	5	2.39594	1.59167	0.308917	0.0409351	9.16007		2.38567	1.60951	0.272159	0.0550568	8.93877
42	8.5	696.105	696.132	677.407	389.057	978.782		119.119	111.473	100.029	55.0129	227.886
43	6.5	18.6644	16.7267	13.5536	5.88064	43.1829		10.8576	9.96738	8.83824	2.95234	23.8548
44	4	4.99992	4.06806	2.37999	0.570693	14.8771		5.04129	4.22183	1.74335	0.609122	14.0549
45	3.5	7.82189	6.70197	5.32901	1.47213	20.4905		7.81908	6.89774	5.80293	1.64441	18.8857
46	5	2.41211	1.67535	0.223996	0.0611534	9.1301		2.4467	1.6954	0.232908	0.0574999	9.02801
47	3.5	2.401	1.5751	0.400936	0.0601246	9.18099		2.43028	1.6754	0.314466	0.0622408	8.99019
48	3.5	4.99246	4.0568	2.32169	0.560581	14.7069		5.02986	4.22514	2.83684	0.623026	14.0606
49	4	7.80932	6.74119	4.20071	1.48897	20.3196		7.77388	6.93205	5.02052	1.61981	18.7081
50	6	10.952	9.62031	7.54945	2.67705	26.5645		10.8804	9.97192	8.23283	2.9177	23.8611
51	12.5	10.9773	9.65051	7.28776	2.69953	26.9158		7.82884	6.97309	5.25837	1.62216	18.8271
52	6	355.976	326.614	273.534	163.836	723.236		83.603	79.7566	70.9104	41.3876	147.909
53	3.5	7.82051	6.6983	4.2794	1.50436	20.4119		7.86205	6.9975	5.43208	1.59985	19.0278
54	3.5	5.01833	4.12379	2.71108	0.574963	14.7614		5.02955	4.21108	1.93609	0.612406	14.1229
55	8	14.3048	12.7828	9.84046	4.14948	33.1938		14.2516	13.2984	12.0836	4.60593	29.1841
56	4.5	10.9051	9.5729	8.11419	2.69669	26.6464		10.8985	10.0089	7.87967	2.94512	23.8048
57	5	4.92315	3.95778	2.35128	0.590809	14.7081		5.00902	4.17844	2.70364	0.603137	14.0087
58	5.5	2.45061	1.67783	0.186978	0.0506351	9.3083		2.45729	1.69394	0.259343	0.0593511	9.00085
59	3.5	4.97397	4.04231	1.92075	0.577582	14.7553		5.01242	4.22354	2.53617	0.600067	13.8629
60	5	494.066	466.024	395.002	239.788	893.366		494.645	466.71	229.452	115.102	965.248
61	5	7.81365	6.68578	4.54338	1.50404	20.4064		7.84118	6.97092	5.81874	1.58518	18.8566
62	4.5	2.35537	1.56777	0.28485	0.0478819	9.13301		2.44689	1.69939	0.223344	0.0616109	8.91821
63	4.5	7.8301	6.73321	4.54454	1.49698	20.5118		5.02156	4.23372	2.19862	0.61029	14.0095
64	4	7.76571	6.62322	4.93088	1.50827	20.5177		7.88425	7.0186	5.94252	1.60628	18.9405
65	6.5	10.9734	9.67397	7.63959	2.74381	26.8088		7.85842	6.96994	5.18131	1.6246	18.8652
66	4.5	7.83595	6.77466	4.68761	1.50683	20.4236		7.85729	7.01254	4.88829	1.58843	18.8885
		LEUVEN_SMM						LEUVEN_IAM
Pair	Obs_TMRCA	Mean	Median	D-Mode	CI2.5%	CI97.5%		Mean	Median	D-Mode	CI2.5%	CI97.5%
1	4.5	7.70933	6.76483	4.90334	1.56107	19.0369		7.54	6.73519	4.51795	1.56338	18.1291
2	3.5	7.67262	6.77824	5.39637	1.54212	18.8402		7.52908	6.76759	4.92819	1.51986	18.0989
3	3.5	2.50221	1.71817	0.287758	0.0520803	9.33112		2.40452	1.65709	0.191933	0.0538181	8.92795
4	3.5	278.634	268.773	258.218	169.081	444.704		129.052	127.057	124.736	84.1191	185.219
5	4	7.68101	6.73728	4.47446	1.53222	18.945		7.56234	6.78378	5.06328	1.52881	18.2026
6	4.5	2.50829	1.71524	0.310836	0.0705307	9.28774		2.41516	1.69155	0.497477	0.0537783	8.91626
7	3.5	7.66963	6.75593	5.40963	1.5611	18.9341		7.46337	6.60879	4.6694	1.60075	18.0974
8	6.5	13.159	12.1988	8.80594	4.14932	27.7695		12.8628	12.0291	9.95622	4.22971	26.331
9	5.5	10.4312	9.45289	7.18877	2.76677	23.4816		10.1593	9.32605	7.88361	2.73832	22.2729
10	5	5.06617	4.22729	2.81129	0.612984	14.353		4.95496	4.18854	3.08646	0.584685	13.7784
11	8	5.05685	4.21954	2.48316	0.625226	14.3234		4.94188	4.13848	2.37678	0.597162	13.7501
12	8.5	43.7762	42.0224	37.9957	22.007	75.6846		18.5516	17.7228	16.88	7.4135	34.5848
13	5	625.423	611.939	578.949	388.493	928.501		129.091	127.088	126.675	83.9949	185.342
14	4	13.1927	12.2035	9.16893	4.08192	27.9163		12.8182	12.004	9.81767	4.16473	26.3091
15	6	5.07909	4.20484	3.15831	0.608303	14.311		4.93469	4.12893	2.16138	0.629054	13.7847
16	3.5	5.0868	4.23425	2.06443	0.612392	14.3338		4.95863	4.21952	2.0774	0.617234	13.7644
17	9	28.4915	27.227	24.6744	12.9267	51.4654		27.7814	26.7609	23.5548	13.3623	47.6013
18	3.5	2.46966	1.67296	0.354287	0.068726	9.27194		2.4502	1.71234	0.341866	0.0606105	8.93578
19	8	646.19	634.117	619.157	406.165	940.752		150.769	148.299	139.972	98.6918	216.491
20	9	16.093	15.0539	14.9615	5.66199	32.5263		12.849	12.0112	11.2704	4.21521	26.3542
21	3.5	10.4102	9.43257	7.41225	2.71224	23.4767		10.1727	9.33363	6.92254	2.75486	22.263
22	10	504.715	488.194	464.399	306.74	799.081		128.925	126.927	119.244	84.0561	185.633
23	8	5.05002	4.20595	2.65978	0.593258	14.3363		4.96054	4.20675	2.1971	0.598392	13.8252
24	10.5	16.1053	15.0288	12.8284	5.71396	32.6747		10.1784	9.41707	7.31262	2.75296	22.3128
25	4	13.1135	12.133	9.53932	4.13624	27.9646		12.8665	12.0704	10.8875	4.14123	26.4073
26	7	5.03139	4.1659	2.51887	0.549704	14.3676		4.9464	4.13365	2.49382	0.593303	13.7806
27	11.5	22.1356	20.893	17.6535	9.09817	41.813		18.596	17.7153	16.1723	7.42756	34.763
28A	3.5	7.66683	6.75002	4.7453	1.56868	18.8755		7.49336	6.67274	5.80475	1.52622	18.1056
28B	9	16.0559	14.973	13.7445	5.67663	32.5889		12.8592	11.9889	11.3437	4.20579	26.3768
29	7.5	7.68517	6.74269	5.16878	1.54051	18.9564		7.47348	6.61513	4.11838	1.57078	18.1285
30	8.5	5.04019	4.21608	2.03267	0.603476	14.2449		4.91031	4.10756	2.41573	0.597192	13.8185
31	10.5	25.4472	24.2072	22.2495	10.9895	47.0508		12.8046	11.9255	10.6355	4.20442	26.2871
32	7	7.67266	6.77496	5.50152	1.5697	18.985		7.51248	6.73002	5.0737	1.55087	18.1329
33	4	5.0387	4.18976	2.67147	0.604106	14.336		4.93173	4.13772	3.0382	0.596346	13.7571
34	3.5	2.48355	1.71073	0.285527	0.0720369	9.3608		2.4772	1.73036	0.237198	0.0553306	9.02139
35	4.5	7.74238	6.87748	5.02771	1.54183	19.0261		7.54633	6.74846	5.38548	1.58393	18.0588
36A	8.5	7.64634	6.75527	4.90238	1.54922	18.9305		7.49038	6.66185	4.87952	1.54762	18.0421
36B	4	10.3628	9.35678	7.8403	2.74929	23.4769		10.1676	9.35973	7.27789	2.76004	22.2893
37	10	16.0614	15.012	12.3825	5.65988	32.4316		10.1315	9.28933	7.68664	2.76794	22.2746
38A	7.5	16.1232	15.0393	11.9764	5.71847	32.5105		12.8922	12.0636	9.00983	4.26418	26.3269
38B	14.5	151.315	144.722	133.245	85.9342	254.57		62.7616	61.5074	58.5963	37.557	94.8531
39	7	7.67076	6.76109	4.84355	1.57144	18.9041		7.52235	6.72799	5.16847	1.54975	18.1137
40	15.5	19.0529	17.8919	16.5948	7.38692	37.0947		15.7287	14.8567	12.7246	5.73002	30.6384
41	5	22.1008	20.9387	19.0732	9.119	41.8172		21.6023	20.7438	18.025	9.33995	38.9484
42	8.5	415.152	399.962	379.168	248.999	667.871		119.902	118.011	112.852	77.787	172.401
43	6.5	7.67425	6.74982	4.76629	1.54702	19.0692		7.52149	6.73695	5.30136	1.55537	18.1159
44	4	7.67392	6.77601	5.49038	1.55744	18.9369		7.4918	6.70059	5.17367	1.54504	18.0456
45	3.5	10.4161	9.48841	7.2565	2.71631	23.5395		7.55794	6.73603	4.30142	1.51245	18.1668
46	5	5.05594	4.25602	2.20814	0.60228	14.3158		4.90499	4.06347	2.36414	0.606477	13.7188
47	3.5	2.50335	1.72663	0.289772	0.0490244	9.32904		2.442	1.69068	0.243442	0.0592109	8.97619
48	3.5	2.47979	1.7036	0.199805	0.0538572	9.33338		2.39393	1.63996	0.21204	0.0564284	8.93998
49	4	13.1349	12.1481	10.4755	4.11361	27.8543		12.8452	12.0473	10.7164	4.19878	26.3453
50	6	7.64632	6.71915	5.32719	1.55097	18.8838		7.48139	6.64976	5.9638	1.53269	18.0411
51	12.5	19.1586	18.0056	14.9748	7.38383	37.3068		10.1692	9.32874	7.79825	2.75659	22.3262
52	6	418.959	404.076	371.752	254.192	670.851		163.83	161.146	155.803	107.259	235.493
53	3.5	7.65863	6.74001	5.04841	1.56136	18.972		4.90237	4.07693	2.46641	0.577768	13.7295
54	3.5	7.70583	6.84279	4.19762	1.55756	18.882		7.53669	6.74868	4.77342	1.56135	18.1742
55	8	15.9917	14.8673	12.3682	5.64406	32.4489		15.6572	14.7962	13.7343	5.7188	30.445
56	4.5	10.3797	9.43672	7.86074	2.74756	23.4956		10.176	9.36371	6.80834	2.79504	22.1916
57	5	7.65201	6.71402	4.6847	1.53837	18.9346		7.52403	6.76948	4.47302	1.54945	18.1032
58	5.5	5.09935	4.28335	2.11525	0.626516	14.435		4.92505	4.11871	2.28611	0.619647	13.8141
59	3.5	2.46643	1.66955	0.204137	0.0601986	9.26482		2.44852	1.67736	0.35122	0.057376	9.05735
60	5	556.518	539.795	510.119	335.317	871.122		139.179	137.038	130.239	90.8583	199.884
61	5	7.6959	6.81954	5.64918	1.51211	18.9779		7.51046	6.71042	5.25091	1.55751	18.077
62	4.5	2.47379	1.71863	0.452792	0.0597811	9.25008		2.47261	1.71971	0.28906	0.0629977	9.01071
63	4.5	5.04408	4.20358	2.22704	0.595438	14.3682		4.90726	4.11678	2.60409	0.584245	13.7642
64	4	7.67065	6.72265	5.0544	1.56502	19.0424		7.47911	6.62272	5.63269	1.56748	18.038
65	6.5	7.6897	6.75727	5.19756	1.53911	19.0542		7.47693	6.69138	5.49835	1.5334	18.0881
66	4.5	10.3367	9.34683	8.28156	2.75262	23.3364		10.1741	9.40662	6.26309	2.77509	22.2767
		ALL_SMM						ALL_INFINITE
Pair	Obs_TMRCA	Mean	Median	D-Mode	CI2.5%	CI97.5%		Mean	Median	D-Mode	CI2.5%	CI97.5%
1	4.5	9.39065	8.78685	7.86151	3.34256	18.8127		7.32336	6.83941	5.44217	2.3694	14.9777
2	3.5	9.3646	8.73771	7.4042	3.35679	18.8392		7.25402	6.7581	5.87648	2.35761	14.9458
3	3.5	1.46724	0.994771	0.110399	0.0360608	5.53683		1.43208	1.01495	0.179272	0.0473766	5.19707
4	3.5	336.427	326.15	312.695	213.928	518.489		105.32	104.022	99.8766	72.0718	146.209
5	4	7.71091	7.14344	5.80316	2.43228	16.2187		7.31652	6.81152	6.26121	2.38935	14.9306
6	4.5	2.98434	2.46125	1.58677	0.368638	8.40073		2.8061	2.36328	1.24901	0.354456	7.80851
7	3.5	7.71629	7.18106	6.19991	2.43291	16.2312		5.78338	5.27803	3.88214	1.54697	12.6936
8	6.5	9.36242	8.74159	7.83504	3.32434	18.9334		8.85056	8.36143	7.607	3.23488	17.268
9	5.5	6.12945	5.60171	5.0312	1.61101	13.7468		5.74863	5.24155	5.0165	1.55142	12.6928
10	5	2.98437	2.50969	1.77536	0.348468	8.43717		2.83461	2.38305	1.30318	0.341483	7.80006
11	8	4.55528	4.05279	3.49923	0.9314	11.1897		4.29898	3.85304	2.87831	0.885497	10.3939
12	8.5	32.1807	31.0433	29.5483	17.4931	53.3448		12.3874	11.8974	10.1087	5.30716	22.3356
13	5	733.635	730.016	704.217	497.196	972.213		105.407	104.063	101.488	72.0467	146.19
14	4	9.38868	8.78719	8.23692	3.39094	18.7978		8.87024	8.35736	7.23143	3.24661	17.3046
15	6	6.15212	5.63057	4.30677	1.62105	13.6957		5.77177	5.2954	3.9708	1.56331	12.6337
16	3.5	4.47644	3.96925	2.12499	0.914661	11.1007		4.2989	3.83786	3.28066	0.889666	10.3285
17	9	20.232	19.4476	18.3213	9.89034	34.8974		17.2783	16.7867	16.6305	8.62518	28.9178
18	3.5	2.96387	2.42775	1.62757	0.33912	8.40614		2.79806	2.33668	1.3256	0.360775	7.87637
19	8	659.101	647.922	606.26	437.537	934.765		120.84	119.252	113.751	82.6469	168.184
20	9	14.5777	13.9216	13.0384	6.42788	26.5724		12.1203	11.6254	10.1386	5.2362	21.7749
21	3.5	14.6015	13.9572	12.1417	6.38116	26.6402		10.4316	9.89478	9.2753	4.22776	19.5141
22	10	600.453	586.949	555.345	391.718	885.516		105.375	104.045	102.817	72.1129	146.386
23	8	4.52524	4.00564	2.35174	0.931779	11.1404		4.31351	3.81276	2.80262	0.853165	10.3763
24	10.5	20.3598	19.5488	18.2454	10.0601	35.2069		10.482	10.0021	9.23148	4.24145	19.4887
25	4	9.3862	8.79746	7.72667	3.31755	18.7855		8.87699	8.4004	8.00753	3.28552	17.2712
26	7	7.95097	7.3838	6.30783	2.48105	16.7399		5.9288	5.42272	4.4713	1.61677	12.9673
27	11.5	18.2935	17.5838	16.1064	8.73722	32.0393		15.4909	15.0008	13.9634	7.39709	26.5474
28A	3.5	4.52617	4.00143	2.23573	0.900757	11.1762		4.30801	3.87317	2.66745	0.896433	10.363
28B	9	12.7886	12.1458	11.8469	5.31994	23.9659		10.4743	9.9845	8.64231	4.18536	19.5725
29	7.5	11.0179	10.3719	9.36784	4.30846	21.3721		8.8453	8.31924	6.93609	3.23043	17.2729
30	8.5	4.51497	3.99722	3.10901	0.900762	11.143		4.26406	3.7927	2.70543	0.901275	10.3552
31	10.5	20.3804	19.5502	19.1139	10.0568	35.2277		8.84823	8.37493	6.62169	3.23748	17.1376
32	7	7.741	7.1787	6.15756	2.43493	16.2792		7.27596	6.79371	6.23739	2.36863	14.915
33	4	7.73917	7.17416	6.00125	2.48046	16.2201		7.28552	6.77969	6.10716	2.38059	14.9144
34	3.5	9.42332	8.86877	7.90826	3.33749	18.8716		5.77637	5.30121	4.56718	1.58898	12.6759
35	4.5	4.5226	3.9506	3.06153	0.881598	11.1745		4.2516	3.7507	2.4884	0.907037	10.2736
36A	8.5	9.3921	8.74133	8.02494	3.32612	18.8076		7.31813	6.85009	5.82836	2.37036	14.9332
36B	4	9.34522	8.74984	7.04517	3.34386	18.7697		8.87835	8.41122	7.01905	3.28952	17.2931
37	10	14.5889	13.8881	11.7146	6.43146	26.6917		10.4698	9.98037	9.14153	4.19365	19.516
38A	7.5	16.444	15.7576	15.4272	7.62009	29.3487		12.1237	11.617	10.7872	5.178	21.8511
38B	14.5	111.194	107.579	103.461	68.3345	174.835		55.075	54.3248	52.4726	35.9601	78.5924
39	7	11.0792	10.494	9.28654	4.31214	21.4278		8.87642	8.37604	7.97201	3.27996	17.2126
40	15.5	18.2806	17.561	16.6347	8.71144	31.932		15.5432	14.9656	14.4377	7.46431	26.518
41	5	12.8305	12.2164	10.8625	5.29893	24.0119		12.1253	11.6216	10.2101	5.24527	21.9387
42	8.5	615.451	601.725	551.851	395.421	908.255		92.9188	91.8097	91.6586	63.3833	129.05
43	6.5	12.8689	12.2336	10.4274	5.35531	24.0249		8.84132	8.33326	6.89484	3.24784	17.2122
44	4	4.53442	4.05981	4.15324	0.932948	11.0608		4.28251	3.83749	2.35098	0.909175	10.3416
45	3.5	9.38073	8.80038	7.35285	3.33449	18.8227		7.29767	6.83543	5.56991	2.36741	14.9464
46	5	2.97406	2.49971	1.91943	0.364447	8.4057		2.82276	2.34751	1.11648	0.347361	7.91492
47	3.5	1.46029	0.9884	0.15634	0.0281967	5.49426		1.39204	0.974075	0.217736	0.036421	5.12056
48	3.5	2.97439	2.46183	1.36389	0.360195	8.33898		2.86264	2.41283	1.26082	0.348934	7.89166
49	4	7.70583	7.11814	6.59508	2.41588	16.1955		7.289	6.80102	5.73603	2.37089	14.9686
50	6	6.1299	5.55473	4.21824	1.65569	13.7244		5.78394	5.28088	4.74271	1.55383	12.6687
51	12.5	16.5133	15.8221	14.0099	7.61101	29.4997		8.84255	8.39587	7.3299	3.23901	17.2603
52	6	375.668	364.595	345.571	240.269	574.063		112.566	111.221	112.281	77.1286	156.624
53	3.5	7.76942	7.23317	6.28329	2.48989	16.2661		5.77267	5.30063	4.25439	1.55814	12.6681
54	3.5	4.52058	3.97952	2.7479	0.914752	11.1517		4.29616	3.81441	3.39172	0.874494	10.3425
55	8	11.0727	10.456	9.40273	4.34787	21.3215		10.4742	9.96665	9.09028	4.19461	19.4959
56	4.5	7.70307	7.15114	6.24368	2.47284	16.2131		7.27731	6.78537	5.3478	2.34742	14.9814
57	5	4.47007	3.94264	3.08714	0.891988	11.0154		4.28437	3.81786	2.30642	0.893805	10.3159
58	5.5	2.98088	2.4874	1.90953	0.374437	8.3831		2.83542	2.37074	1.6233	0.341553	7.93023
59	3.5	2.99052	2.51551	1.14604	0.35851	8.43975		2.81524	2.36622	1.75616	0.344837	7.86341
60	5	521.155	506.537	474.49	333.962	791.688		112.542	111.084	107.035	77.0158	156.353
61	5	6.1024	5.51355	4.81995	1.68017	13.7212		5.77877	5.31897	4.91047	1.58396	12.6518
62	4.5	1.48217	1.01572	0.169592	0.0556377	5.52473		1.38875	0.948155	0.134093	0.0382054	5.09427
63	4.5	6.1121	5.56278	4.83465	1.59825	13.7251		4.2722	3.80695	2.6553	0.880504	10.355
64	4	7.72012	7.15487	5.99058	2.46672	16.2535		7.28345	6.78557	5.85533	2.37485	14.9535
65	6.5	7.71761	7.18675	6.11507	2.426	16.2555		5.75898	5.2859	4.42855	1.6117	12.5854
66	4.5	7.71694	7.1553	6.17476	2.43901	16.2336		7.28446	6.83799	5.75322	2.34968	14.9064
