# Supplementary material for: Estimating Y-Str Mutation Rates and Tmrca Through Deep-Rooting Italian Pedigrees
Source: Sci Rep. 2019 Jun 21;9:9032. doi: 10.1038/s41598-019-45398-3 (PMC6588691; doi:10.1038/s41598-019-45398-3)
Supplement: Supplementary file 3 — Walsh Rscript [file 41598_2019_45398_MOESM3_ESM.zip]

Archive with 3 entries (3 files):
- example.txt
- manual.txt
- walsh.R
