# Supplementary material for: Estimating Y-Str Mutation Rates and Tmrca Through Deep-Rooting Italian Pedigrees
Source: Sci Rep. 2019 Jun 21;9:9032. doi: 10.1038/s41598-019-45398-3 (PMC6588691; doi:10.1038/s41598-019-45398-3)
Supplement: Supplementary file 3 — Walsh Rscript [file 41598_2019_45398_MOESM3_ESM.zip › manual.txt]

MANUAL – walsh.R

The "walsh.R" script implements the Walsh (2001) procedure for generating posterior distributions of TMRCA starting from Y-STR pairs of haplotypes. For details see main text and Walsh (2001). 
The script runs under Rscript, a command for running R scripts directly from the command line. 

Usage (type in the terminal or in the command prompt, not in the R console!): 

Rscript walsh.R args[1] args[2] args[3] args[4] args[5] 

Arguments: 

args[1] = text file containing the number of observed mutations for each of the considered Y-STRs, with values separated by empty spaces and missing values coded by the symbol NA (see below for details) 
args[2] = mutation model; currently implemented are IAM (Infinite Alleles Model) and SMM (strict Stepwise Mutation Model)
args[3] = lambda value (1/1000)
args[4] = average mutation rate of the considered Y-STRs 
args[5] = output files prefix 

Output:  

The "walsh.R" script outputs a pair of files: 
- a text file (.txt) containing summary statistic of TMRCA posterior distribution (mean, median, mode, 95% confidence interval) 
- a .pdf file with a plot of TMRCA posterior distribution (density). 

Details: 

The input file (args[1]) is a text file with a single row. For instance, if your pair of Y-STR haplotypes is: 

ht1 18 15 25 14 9 
ht2 18 13 24 14 9 

when running the IAM model the corresponding input file should be: 

0 1 1 0 0 

when running the SMM model the corresponding input file should be: 

0 2 1 0 0 

Example: 

# The file 'example.txt' contains mutation counts for pair 24 with the complete (All) dataset and IAM model, as in Figure S3. 

Rscript walsh.R example.txt IAM 0.001 0.00761 pair24IAM

Reference: 

Walsh, B. Estimating the time to the most recent common ancestor for the Y chromosome or mitochondrial DNA for a pair of individuals. Genetics 158, 897–912 (2001). 
