# Supplementary material for: Estimating Y-Str Mutation Rates and Tmrca Through Deep-Rooting Italian Pedigrees
Source: Sci Rep. 2019 Jun 21;9:9032. doi: 10.1038/s41598-019-45398-3 (PMC6588691; doi:10.1038/s41598-019-45398-3)
Supplement: Supplementary file 3 — Walsh Rscript [file 41598_2019_45398_MOESM3_ESM.zip › walsh.R]

# Rscript implementing the Walsh (2001) procedure
# (details in Supplementary Text 2) 

args <- commandArgs(trailingOnly = TRUE) 

model=as.character(args[2])

if (is.element(model,c("IAM","SMM"))==FALSE)
   stop("nonexistent/not implemented model")

data=na.omit(scan(as.character(args[1]),nlines=1))
lambda=as.numeric(args[3])
mu=as.numeric(args[4])
out=file(paste(args[5],".txt",sep=""),"w")
tt=runif(1000000,0,1000) 

dmode=function(x) { 
       den <- density(x, kernel=c("gaussian")) 
         (den$x[den$y==max(den$y)])   
     } 

if (model=="IAM") {
   n=length(data) 
   k=sum(data==0) 
   N1=1 
   for (i in 1:(n-k)){ 
      temp=lambda+2*mu*(n-i) 
      N1=N1*temp 
      } 
   D1=2^(n-k)*factorial(n-k)*mu^(n-k) 
   N2=(1-exp(-2*mu*tt))^(n-k) 
   D2=exp(tt*(2*mu*k+lambda)) 
   pi.greco=(N1/D1)*(N2/D2) 
   pesi=pi.greco/sum(pi.greco) 
   tt2=sample(tt,1000000,replace=TRUE,prob=pesi) 
   }

if (model=="SMM") {
   tab=table(data)
   nprod=length(tab)
   nstr=length(data)
   exp0=exp(-(lambda+2*nstr*mu)*tt)
   prod0=1
   for (i in 1:nprod) {
      temp=besselI(2*mu*tt,as.numeric(names(tab[i])))^tab[i]
      prod0=prod0*temp
      }
   pi.greco=exp0*prod0
   pesi=pi.greco/sum(pi.greco)
   tt2=sample(tt, 1000000, replace = TRUE, prob = pesi)
   }

writeLines("POSTERIOR DISTRIBUTION STATS",con=out)
writeLines(paste("mean =",round(mean(tt2),2)),con=out)
writeLines(paste("median =",round(median(tt2),2)),con=out)
writeLines(paste("mode =",round(dmode(tt2),2)),con=out)
writeLines(paste("CI_2.5% =",round(quantile(tt2,0.025),2)),con=out)
writeLines(paste("CI_97.5% =",round(quantile(tt2,0.975),2)),con=out)
close(out) 

pdf(file=paste(args[5],".pdf",sep=""))
plot(density(tt2),main="TMRCA posterior distribution")
dev.off()
